# Supplementary material for: Impact of human sepsis on CCCTC-binding factor associated monocyte transcriptional response of Major Histocompatibility Complex II components
Source: PLoS One. 2018 Sep 13;13(9):e0204168. doi: 10.1371/journal.pone.0204168 (PMC6136812; doi:10.1371/journal.pone.0204168)
Supplement: S1 Table — (XLSX) [file pone.0204168.s001.xlsx]

## Sheet: Tabelle1
TaqMan Assays
Gene	Annealing temperature (°C)	Fragment size (bp)	Assay ID
ACTB	60	171	Hs99999903_m1
HPRT1	60	82	Hs02800695_m1
CIITA	60	63	Hs00172106_m1
HLA-DRA	60	97	Hs00219575_m1
HLA-DRB1	60	103	Hs04192464_mH
HLA-DQA1	60	153	Hs03007426_mH
HLA-DQB1	60	89	Hs03054971_m1
ChIP antibodies
Name	type	source	commercial supplier	catalogue number	antigens used to raise antibody	final concentraion
H3K9ac	polyclonal antibody	rabbit	Diagenode, Liège, Belgium	C15410004	KLH-conjugated synthetic peptide	1 µg per IP
H3K27ac	polyclonal antibody	rabbit	Diagenode, Liège, Belgium	C15410196	KLH-conjugated synthetic peptide	1 µg per IP
H3K27me3	polyclonal antibody	rabbit	Diagenode, Liège, Belgium	C15410195	KLH-conjugated synthetic peptide	1 µg per IP
CTCF	polyclonal antibody	rabbit	Diagenode, Liège, Belgium	C15410210	4 KLH coupled peptides	1 µg per IP
ChIP-qPCR primers
Gene/site	Annealing temperature (°C)	Fragment size (bp)	Primer sequences (5`-3`)
CIITA	60	91	CAGGAGTCTGTGTCCTGCTG
			CTGGCTGACCTGAAGTCTCC
HLA-DRA	60	70	CAAAGGTAGGTGCTGAGGGA
			TCCATAGGTCTTTTCTCCAATGCT
HLA-DRB1	60	71	CTCCGGTCAACAGCTGTCAT
			CTGTGGATGCCTCAAGGAGC
HLA-DQA1	60	90	AAACAAAGCTCTGCTGCTGG
			TCACTCATGCACTCACCCAC
HLA-DQB1	60	119	GGCAGGCAATTCAGGTGAGA
			TGACTACCCTGGCCCTATCC
XL9	60	139	GGAGGATGCTGGCTGACTTA
			TGAATGAGTGTGGAAGAGCCC
MB	60	133	GGGCTTCAGGTTGTGTGTCT
			TCATGGCTGCACCAGACTTC
H19	60	69	GAGGCTTCTCCTTCGGTCTCA
			GCCACTTCCGATTCCACAAC
