# Supplementary material for: Impact of human sepsis on CCCTC-binding factor associated monocyte transcriptional response of Major Histocompatibility Complex II components
Source: PLoS One. 2018 Sep 13;13(9):e0204168. doi: 10.1371/journal.pone.0204168 (PMC6136812; doi:10.1371/journal.pone.0204168)
Supplement: S2 Table — (XLSX) [file pone.0204168.s002.xlsx]

## Sheet: Tabelle1
Variables	Patients with sepsis (n=6)	Healthy individuals (n=6)
Gender
male/female ratio	4/2	4/2
Age
[mean (SD)]	55 (13.1)	50 (11.8)
SIRS criteria
Leucocytosis [n]	6/6
Mechanical ventilation [n]	6/6
Tachycardia [n]	6/6
Body temperature >38°C [n]	6/6
Microbial isolates
Enterococcus spp. [n]	2/6
Coagulase-neg. Staphylococcus [n]	3/6
Stenothrophomonas spp. [n]	1/6
Streptococcus spp. [n]	2/6
Sepsis focus
Abdominal [n]	4/6
Soft tissue [n]	2/6
Routine laboratory parameters
CRP (mg/l) [mean (SD)]	199 (57)
PCT (µg/l) [mean (SD)]	17 (8.6)
Lactate (mg/dl) [mean (SD)]	29 (8.1)
Vasopressor use
Norepinephrine [n]	6/6
Clinical scores
SOFA [mean (SD)]	14 (1.8)
APACHE II [mean (SD)]	36 (2.6)
