# Supplementary material for: Impact of human sepsis on CCCTC-binding factor associated monocyte transcriptional response of Major Histocompatibility Complex II components
Source: PLoS One. 2018 Sep 13;13(9):e0204168. doi: 10.1371/journal.pone.0204168 (PMC6136812; doi:10.1371/journal.pone.0204168)
Supplement: S3 Table — (XLSX) [file pone.0204168.s003.xlsx]

## Sheet: Tabelle1
Fig 1
A			B
control	sepsis		control	sepsis
24557	4876		0.099	2761.15
18696	9259		2	366.6
23956	6106		0.509	179.6
27227	4965		0.331	4196.65
30292	7887		0.731	957.25
30209	6387		0.689	3328.44
Fig 2
A			B			C
control	sepsis		control	sepsis		control	sepsis
0.0854515	0.0286011		6.59976	9.79534		0.0295208	2.46158
0.0673743	0.0171142		12.6821	3.90027		0.300391	0.331643
0.0941168	0.0260056		16.4791	7.9413		1.44208	0.446328
0.0809992	0.0143388		11.1817	5.60619		2.17457	0.049323
0.0699546	0.023582		10.1271	6.56837		0.950888	0.642833
0.0728845	0.0144254		13.1098	5.46985		0.756888	0.935272
Fig 4
A			B					C			D
control	sepsis		H19-ICR		MB			control	sepsis		control	sepsis
0.434905	2.60703		control	sepsis	control	sepsis		12.6054	11.5943		0.292	0.160135
1.67979	1.89908		0.22525	0.778877	0.066777	0.0543871		6.19306	6.08332		0.229	0.249975
0.335038	3.92423		1.26469	0.973882	0.138871	0.0347907		24.2199	15.1199		0.886	0.226341
0.93542	19.7349		0.185593	0.742242	0.0441279	0.0667638		28.8995	12.7307		0.932	1.14622
0.15364	1.05507		0.978386	0.398718	0.0774496	0.00855504		12.5105	14.9828		0.018	0.643327
0.25269	3.43829		0.158453	0.550459	0.0673231	0.0807794		17.3669	13.6067		0.643	0.366313
			0.134337	0.133485	0.0273408	0.0439512
Fig 5
A			B			C			D
control	sepsis		control	sepsis		control	sepsis		control	sepsis
2.95173	1.95124		5.13824	2.07262		0.000929	0.103678		0.989418	0.180838
2.75826	0.490231		1.90694	0.205291		0.000704	0.000151		0.961195	0.0621676
2.72193	2.04201		4.45784	0.729883		0.000384	7.98e-05		0	0
3.50734	0.826057		6.92382	1.72988		0.120929	0.209644		0	0
2.60731	1.49863		8.39044	1.94657		0.114256	0.0627141		0	0.652598
2.34575	1.06459		4.51616	0.849214		0.002779	0.070732		0.398953	0.267359
Fig 6
A			B			C			D
control	sepsis		control	sepsis		control	sepsis		control	sepsis
0.257741	34.0562		0.747461	25.0951		0.21417	7.35561		0.0361705	0.259778
0.320612	6.63005		0.476746	1.43825		1.63073	0.558719		1.50162	0.317518
1.95403	1.09203		7.95114	2.01735		3.4931	0.357454		1.64803	0.211536
1.29997	0.922464		1.96275	0.261782		3.84275	0.123584		1.22104	1.81792
0.702885	2.257		1.138	2.89353		4.55555	2.32679		0.712154	0.946671
1.82214	3.65517		1.39298	3.49217		1.75461	4.21056		0.475727	0.873174
S3 Fig
control	Sepsis
0	0
0	0
0	0
0	0
0	0
0	0
